# Supplementary material for: Candidate Causal Variants at the 8p12 Breast Cancer Risk Locus Regulate DUSP4
Source: Cancers (Basel). 2020 Jan 10;12(1):170. doi: 10.3390/cancers12010170 (PMC7016765; doi:10.3390/cancers12010170)
Supplement: Supplementary file 1 [file cancers-12-00170-s001.zip]

Archive with 2 entries (2 files):
- Supp Fig 1_luciferase assay_revised.pdf
- Supplementary tables S1-3_revised.xlsx
